# Supplementary material for: Effects of Transcranial Direct Current Stimulation on Social Attention Patterns and Emotion Recognition Ability in Male Adolescents with Autism Spectrum Disorder
Source: J Clin Med. 2023 Aug 26;12(17):5570. doi: 10.3390/jcm12175570 (PMC10489141; doi:10.3390/jcm12175570)
Supplement: Supplementary file 1 [file jcm-12-05570-s001.zip]

Archive with 1 entries (1 files):
- jcm-2489119-supplementary.pdf
